# Supplementary material for: Indoor Air Pollution by Methylsiloxane in Household and Automobile Settings
Source: PLoS One. 2015 Aug 17;10(8):e0135509. doi: 10.1371/journal.pone.0135509 (PMC4539186; doi:10.1371/journal.pone.0135509)
Supplement: S1 Table — (XLS) [file pone.0135509.s001.xls]

## Sheet: Sheet1
Number	D4	D5	D6	L4-L16
1	1650	897	46	531
2	1043	23568	3268	2137
3	368	7654	456	965
4	1432	2346	3546	34
5	1769	1178	1388	663
6	257	6547	432	743
7	654	346	678	698
8	456	310	3322	3217
9	2780	4656	1245	431
10	6895	3543	674	895
11	537	8975	3572	468
12	11347	3357	225	3216
13	579	259	256	642
14	843	3456	2566	974
15	3567	7890	235	236
16	325	4356	456	737
17	2478	23569	3986	2634
18	110	45673	3673	633
19	264	3245	256	637
20	368	3457	98	662
21	875	4356	363	895
22	1586	2566	3565	3175
23	4368	2456	356	3216
24	368	732	1123	386
25	4682	545	467	598
26	267	336	3356	967
27	743	4355	331	463
28	356	5678	5000	1579
29	426	3356	566	3125
30	247	23451	356	2589
31	1470	3356	4122	437
32	426	6733	223	953
33	126	678	5498	2439
34	965	4563	2351	426
35	1890	14654	201	478
36	633	13578	235	975
37	235	5345	225	2585
38	145	3400	310	457
39	1556	2567	2565	3100
40	914	8840	6421	2004
