# Supplementary material for: Indoor Air Pollution by Methylsiloxane in Household and Automobile Settings
Source: PLoS One. 2015 Aug 17;10(8):e0135509. doi: 10.1371/journal.pone.0135509 (PMC4539186; doi:10.1371/journal.pone.0135509)
Supplement: S2 Table — (XLS) [file pone.0135509.s002.xls]

## Sheet: Sheet1
Number	D4	D5	D6	L4-L16
1	134	298	56	4678
2	186	65	93	3987
3	25	86	27	21098
4	78	96	29	3245
5	31	58	94	14689
6	56	74	142	20267
7	87	114	86	12980
8	37	83	29	13710
9	96	83	98	2455
10	70	43	96	2897
