# Supplementary material for: Indoor Air Pollution by Methylsiloxane in Household and Automobile Settings
Source: PLoS One. 2015 Aug 17;10(8):e0135509. doi: 10.1371/journal.pone.0135509 (PMC4539186; doi:10.1371/journal.pone.0135509)
Supplement: S3 Table — (XLS) [file pone.0135509.s003.xls]

## Sheet: Sheet1
Number	D4	D5	D6	L4-L16
1	568	7536	457	596
2	549	5963	875	326
3	784	3159	940	654
4	458	2679	532	1156
5	721	7590	789	357
6	593	2754	983	456
7	590	2690	1130	694
8	621	7894	112	346
9	489	5687	245	653
10	395	3895	387	235
