# Supplementary material for: Indoor Air Pollution by Methylsiloxane in Household and Automobile Settings
Source: PLoS One. 2015 Aug 17;10(8):e0135509. doi: 10.1371/journal.pone.0135509 (PMC4539186; doi:10.1371/journal.pone.0135509)
Supplement: S4 Table — (XLS) [file pone.0135509.s004.xls]

## Sheet: Sheet1
Number	D4	D5	D6	L4-L16
1	179	1267	983	473
2	269	432	894	256
3	24	452	1269	93
4	301	1364	943	59
5	134	980	890	115
6	189	1532	957	128
7	42	1354	854	317
8	263	453	1368	99
9	223	1464	865	356
10	178	440	474	101
11	175	980	1865	46
12	234	1038	467	56
13	112	290	678	211
14	56	1760	577	456
15	98	1587	754	153
16	215	847	743	86
17	23	790	256	118
18	133	490	674	242
19	211	1930	996	134
20	234	1590	1468	116
